# Supplementary material for: Novel, Blended Polymeric Microspheres for the Controlled Release of Methotrexate: Characterization and In Vivo Antifibrotic Studies
Source: Bioengineering (Basel). 2023 Feb 27;10(3):298. doi: 10.3390/bioengineering10030298 (PMC10045572; doi:10.3390/bioengineering10030298)
Supplement: Supplementary file 1 [file bioengineering-10-00298-s001.zip]

Archive with 1 entries (1 files):
- bioengineering-2205156-supplementary.pdf
